# Supplementary material for: Bioavailability of zinc from different organic zinc chelates and their effect on the growth, whole body, tissue zinc content, enzymes activity and proximate composition of L. rohita
Source: PLoS One. 2025 Mar 19;20(3):e0314146. doi: 10.1371/journal.pone.0314146 (PMC11922235; doi:10.1371/journal.pone.0314146)
Supplement: S1 Data — (XLSX) [file pone.0314146.s001.xlsx]

## Sheet: Growth Performance
Treatment Names	Treatment	IBW (g)	FBW (g)	BWG (g)	BWG%	FI (g)	FCR	SGR	TFP	SR	SR%
Zn Sulphate	ToR	15.94	55.26	39.32	246.675	65.03	1.65387	1.77179	20	18	90
Zn Sulphate	ToR	15.89	55.2	39.31	247.388	65.22	1.65912	1.77167	20	19	95
Zn Sulphate	ToR	15.7	55.31	39.61	252.293	64.96	1.63999	1.77534	20	19	95
Zn Citrate	T1R	15.46	61.11	45.65	295.278	61.59	1.34918	1.84382	20	20	100
Zn Citrate	T1R	15.97	59.98	44.01	275.579	60.46	1.37378	1.82617	20	19	95
Zn Citrate	T1R	15.77	61.61	45.84	290.679	60.64	1.32286	1.84583	20	19	95
Zn Acetate	T2R	15.94	53.2	37.26	233.752	59.5	1.59689	1.74583	20	20	100
Zn Acetate	T2R	15.98	61.18	45.2	282.854	59.1	1.30752	1.83904	20	18	90
Zn Acetate	T2R	15.52	60.94	45.42	292.655	59.26	1.30471	1.84139	20	19	95
Zn Monomethionine	T3R	15.21	61.31	46.1	303.09	60.54	1.31323	1.84856	20	20	100
Zn Monomethionine	T3R	15.97	60.09	44.12	276.268	60.02	1.36038	1.82737	20	19	95
Zn Monomethionine	T3R	15.73	61.81	46.08	292.943	60.37	1.31011	1.84835	20	19	95
Zn Gluconate	T4R	15.51	68.77	53.26	343.391	65.43	1.2285	1.91822	20	19	95
Zn Gluconate	T4R	15.48	69.29	53.81	347.61	62.42	1.16001	1.92318	20	20	100
Zn Gluconate	T4R	16.34	68.91	52.57	321.726	62.49	1.1887	1.91193	20	20	100

## Sheet: Proximate Composition 
Treatment Names	Treatment	F-DM%	F-CP%	F-EE%	F-Ash%
Zn Sulphate	ToR	24.35	17.36	4.13	1.94
Zn Sulphate	ToR	23.79	16.96	3.95	1.99
Zn Sulphate	ToR	24.7	17.61	4.31	2.1
Zn Citrate	T1R	24.21	17.22	4.18	1.92
Zn Citrate	T1R	24.55	17.46	4.36	2.08
Zn Citrate	T1R	23.65	16.82	4	1.95
Zn Acetate	T2R	24.32	17.34	4.47	2.2
Zn Acetate	T2R	23.43	16.71	4.1	1.94
Zn Acetate	T2R	23.98	17.1	4.28	2.03
Zn Monomethionine	T3R	24.23	17.29	4.08	2.01
Zn Monomethionine	T3R	24.57	17.54	4.26	2.19
Zn Monomethionine	T3R	23.67	16.89	3.9	1.92
Zn Gluconate	T4R	23.44	16.9	3.79	1.9
Zn Gluconate	T4R	24.33	17.55	4.14	2.16
Zn Gluconate	T4R	23.99	17.3	3.96	1.99

## Sheet: Tissue Zinc analysis 
Treatment Names	Treatment	Eye	Scales	Bones	Muscles	Liver	Gills	Whole body
Zn Sulphate	ToR	34.32	60.76	125.3	42.71	32.31	24.23	48.9
Zn Sulphate	ToR	33.42	65.45	127.35	43.45	33.31	25.09	48.82
Zn Sulphate	ToR	35.21	64.37	134.02	45.32	31.45	26.37	48.42
Zn Citrate	T1R	38.24	66.67	132.05	47.32	34.32	28.32	50.31
Zn Citrate	T1R	37.23	67.56	134.21	49.43	33.31	29.45	48.23
Zn Citrate	T1R	36.43	65.75	131.52	48.2	30.45	29.09	49.21
Zn Acetate	T2R	37.33	69.86	130.32	49.22	36.31	31.32	53.23
Zn Acetate	T2R	38.42	67.65	132.67	50.32	37.32	30.56	52.34
Zn Acetate	T2R	39.32	68.75	135.02	48.78	34.98	31.92	53.56
Zn Monomethionine	T3R	40.23	72.37	133.2	51.62	33.43	33.87	56.09
Zn Monomethionine	T3R	38.22	70.56	135.62	53.32	35.21	34.21	56.45
Zn Monomethionine	T3R	39.37	73.85	136.03	52.21	36.03	33.57	56.74
Zn Gluconate	T4R	41.26	87.56	140.53	60.19	38.02	34.67	65.45
Zn Gluconate	T4R	44.24	90.89	146.57	62.43	37.34	35.76	65.54
Zn Gluconate	T4R	45.12	94.87	147.5	65.09	39.32	33.87	65.52

## Sheet: Antioxidant enzymes
Treatment Names	Treatment	TBARS (Liver)	GPX	CAT	SOD
Zn Sulphate	ToR	2.92	84.97	25.97	75.92
Zn Sulphate	ToR	2.89	84.12	25.71	75.16
Zn Sulphate	ToR	2.95	85.82	26.23	76.68
Zn Citrate	T1R	2.45	87.74	27.94	77.74
Zn Citrate	T1R	2.47	88.62	28.22	78.52
Zn Citrate	T1R	2.43	86.86	27.66	76.96
Zn Acetate	T2R	2.79	87.48	26.88	77.32
Zn Acetate	T2R	2.73	85.74	26.34	75.78
Zn Acetate	T2R	2.76	86.61	26.61	76.55
Zn Monomethionine	T3R	2.52	87.34	27.59	76.98
Zn Monomethionine	T3R	2.55	88.21	27.87	77.75
Zn Monomethionine	T3R	2.49	86.47	27.31	76.21
Zn Gluconate	T4R	2.1	87.87	28.47	77.97
Zn Gluconate	T4R	2.14	89.65	29.05	79.55
Zn Gluconate	T4R	2.12	88.76	28.76	78.76

## Sheet: Stress and Immune Assay
Treatment Names	Treatment	HCT	Protein	Glucose	Cortisole
Zn Sulphate	ToR	37.34	2.74	55.54	36.53
Zn Sulphate	ToR	32.49	2.67	54.04	35.54
Zn Sulphate	ToR	39.95	2.84	57.48	37.81
Zn Citrate	T1R	31.12	3.95	48.25	32.45
Zn Citrate	T1R	33.3	4.09	49.94	33.59
Zn Citrate	T1R	27.07	3.84	46.95	31.57
Zn Acetate	T2R	26.04	5.3	46.01	27.21
Zn Acetate	T2R	21.18	4.98	43.25	25.58
Zn Acetate	T2R	24.34	5.12	44.45	26.29
Zn Monomethionine	T3R	28.67	4.06	47.43	31.23
Zn Monomethionine	T3R	30.68	4.2	49.09	32.32
Zn Monomethionine	T3R	24.94	3.95	46.15	30.39
Zn Gluconate	T4R	18.74	5.95	41.64	23.91
Zn Gluconate	T4R	23.05	6.33	43.35	25.43
Zn Gluconate	T4R	21.54	6.12	42.56	24.57

## Sheet: Blood serum Bio che 
Treatment Names	Treatment	ALT	AST	ALP
Zn Sulphate	ToR	89.34	190.34	387.21
Zn Sulphate	ToR	84.87	180.82	367.85
Zn Sulphate	ToR	93.81	199.86	406.57
Zn Citrate	T1R	63.25	173.23	343.45
Zn Citrate	T1R	66.41	181.89	360.62
Zn Citrate	T1R	60.09	164.57	326.28
Zn Acetate	T2R	50.87	115.97	259.4
Zn Acetate	T2R	46.03	104.93	234.7
Zn Acetate	T2R	48.45	110.45	247.05
Zn Monomethionine	T3R	38.93	159.54	294.76
Zn Monomethionine	T3R	40.88	167.52	309.5
Zn Monomethionine	T3R	36.98	151.56	280.02
Zn Gluconate	T4R	28.08	80.52	202.23
Zn Gluconate	T4R	31.04	89	223.51
Zn Gluconate	T4R	29.56	84.76	212.87
